# Supplementary material for: Robust Silica-Cellulose Composite Aerogels with a Nanoscale Interpenetrating Network Structure Prepared Using a Streamlined Process
Source: Polymers (Basel). 2020 Apr 3;12(4):807. doi: 10.3390/polym12040807 (PMC7240684; doi:10.3390/polym12040807)
Supplement: Supplementary file 1 [file polymers-12-00807-s001.zip]

Archive with 3 entries (2 files):
- Supplementary Materials/Supplementary information-Polymers.pdf
- Supplementary Materials/Video S1.avi
- Supplementary Materials/
